# Supplementary material for: Bactericidal membrane attack complex formation initiates at the new pole of E. coli
Source: EMBO Rep. 2025 Dec 8;27(2):533–54. doi: 10.1038/s44319-025-00669-1 (PMC12852941; doi:10.1038/s44319-025-00669-1)
Supplement: Supplementary file 3 — Movie EV1 [file 44319_2025_669_MOESM3_ESM.zip]

Archive with 5 entries (4 files):
- Movie EV1/
- Movie EV1/Movie EV1 legend.docx
- __MACOSX/Movie EV1/._Movie EV1 legend.docx
- Movie EV1/Movie EV1.avi
- __MACOSX/Movie EV1/._Movie EV1.avi
