# Supplementary material for: Bactericidal membrane attack complex formation initiates at the new pole of E. coli
Source: EMBO Rep. 2025 Dec 8;27(2):533–54. doi: 10.1038/s44319-025-00669-1 (PMC12852941; doi:10.1038/s44319-025-00669-1)
Supplement: Supplementary file 7 — Source data Fig. 1 [file 44319_2025_669_MOESM7_ESM.zip]

Archive with 3 entries (2 files):
- Figure 1/
- Figure 1/Figure 1B flow cytometry.xlsx
- __MACOSX/Figure 1/._Figure 1B flow cytometry.xlsx
