# Supplementary material for: Bactericidal membrane attack complex formation initiates at the new pole of E. coli
Source: EMBO Rep. 2025 Dec 8;27(2):533–54. doi: 10.1038/s44319-025-00669-1 (PMC12852941; doi:10.1038/s44319-025-00669-1)
Supplement: Supplementary file 7 — Source data Fig. 1 [file 44319_2025_669_MOESM7_ESM.zip › Figure 1/Figure 1B flow cytometry.xlsx]

## Sheet: Figure 1B + S2A
	PH240506	Bacteria | Geometric Mean (Y3-H :: mKate_APC-H)				Bacteria | Geometric Mean (V1-H :: CFP_VioBlue-H)
	time (min)	C9	log	% of maximum		Sytox	log	% of maximum
	0	2.97	0.472756	1.81962		0.66	-0.180456	0
	1	2.83	0.451786	0		0.79	-0.102373	4.3241
	2	2.93	0.466868	1.30863		0.78	-0.107905	4.01772
	4	3.1	0.491362	3.43404		0.8	-0.09691	4.62662
	6	3.9	0.591065	12.0855		1.67	0.222716	22.3269
	8	5.61	0.748963	25.7867		3.61	0.557507	40.867
	10	8.96	0.952308	43.4315		6.37	0.804139	54.525
	15	20.4	1.30963	74.4372		21	1.32222	83.2153
	20	30	1.47712	88.9708		32.1	1.50651	93.4207
	25	36.7	1.56467	96.5673		39.9	1.60097	98.6521
	30	40.2	1.60423	100		42.2	1.62531	100
	45	35.1	1.54531	94.8875		24.5	1.38917	86.9227
		min	0.451786			min	-0.180456
		max	1.60423			max	1.62531
		max-min	1.15244			max-min	1.80577
	PH240522	Bacteria | Geometric Mean (Y3-H :: mKate_APC-H)				Bacteria | Geometric Mean (V1-H :: CFP_VioBlue-H)
	time (min)	C9	log	% of maximum		Sytox	log	% of maximum
	0	2.76	0.440909	0		0.72	-0.142668	0
	1	2.83	0.451786	1.19113		0.97	-0.0132283	8.88679
	2	2.95	0.469822	3.16611		1.02	0.00860017	10.3854
	4	3.37	0.52763	9.49637		1.15	0.0606978	13.9623
	6	4.06	0.608526	18.3549		1.59	0.201397	23.6221
	8	5.45	0.736397	32.3574		2.91	0.463893	41.6441
	10	8.87	0.947924	55.5207		5.27	0.721811	59.3517
	15	17.4	1.24055	87.5647		9.93	0.996949	78.2416
	20	21.5	1.33244	97.627		14.7	1.16732	89.9385
	25	22.6	1.35411	100		17.5	1.24304	95.1371
	30	20.4	1.30963	95.1294		16.8	1.22531	93.92
	45	17.9	1.25285	88.912		20.6	1.31387	100
		min	0.440909			min	-0.142668
		max	1.35411			max	1.31387
		max-min	0.913199			max-min	1.45653
	PH240606	Bacteria | Geometric Mean (Y3-H :: mKate_APC-H)				Bacteria | Geometric Mean (V1-H :: CFP_VioBlue-H)
	time (min)	C9	log	% of maximum		Sytox	log	% of maximum
	0	2.93	0.466868	0.999528		1.15	0.0606978	0
	1	2.84	0.453318	0		1.45	0.161368	5.99629
	2	2.99	0.475671	1.64897		1.36	0.133539	4.33868
	4	3.53	0.547775	6.96803		1.49	0.173186	6.70023
	6	6.14	0.788168	24.7018		3.77	0.576341	30.7136
	8	11.9	1.07555	45.9017		6.49	0.812245	44.7649
	10	20.1	1.3032	62.6953		12.4	1.09342	61.5129
	15	40.2	1.60423	84.9023		30.4	1.48287	84.7101
	20	52.3	1.7185	93.3324		41.7	1.62014	92.8859
	25	60.1	1.77887	97.7861		53.7	1.72997	99.4283
	30	64.4	1.80889	100		54.9	1.73957	100
	45	61.8	1.79099	98.6797		43.2	1.63548	93.8001
		min	0.453318			min	0.0606978
		max	1.80889			max	1.73957
		max-min	1.35557			max-min	1.67887
	PH240729	Bacteria | Geometric Mean (Y3-H :: mKate_APC-H)				Bacteria | Geometric Mean (V1-H :: CFP_VioBlue-H)
	time (min)	C9	log	% of maximum		Sytox	log	% of maximum
	0	4.01	0.603144	0		1.06	0.0253059	3.25929
	1	4.07	0.609594	0.474373		0.94	-0.0268721	0
	2	4.27	0.630428	2.00659		0.95	-0.0222764	0.287072
	4	5.22	0.717671	8.42291		1.32	0.120574	9.21018
	6	7.65	0.883661	20.6308		4.47	0.650308	42.2998
	8	13.8	1.13988	39.4745		11.2	1.04922	67.2177
	10	25.8	1.41162	59.4599		15.3	1.18469	75.68
	15	55.5	1.74429	83.9266		25.4	1.40483	89.4311
	20	69.2	1.84011	90.9732		28.7	1.45788	92.7448
	25	87.3	1.94101	98.3946		37.5	1.57403	100
	30	91.8	1.96284	100		36.5	1.56229	99.2668
	45	71.7	1.85552	92.1068		23.6	1.37291	87.4371
		min	0.603144			min	-0.0268721
		max	1.96284			max	1.57403
		max-min	1.3597			max-min	1.6009
