# Supplementary material for: Bactericidal membrane attack complex formation initiates at the new pole of E. coli
Source: EMBO Rep. 2025 Dec 8;27(2):533–54. doi: 10.1038/s44319-025-00669-1 (PMC12852941; doi:10.1038/s44319-025-00669-1)
Supplement: Supplementary file 8 — Source data Fig. 2 [file 44319_2025_669_MOESM8_ESM.zip › Figure 2/Figure 2B flow cytometry.xlsx]

## Sheet: Figure 2B + S6A
	MW241231	Bacteria | Geometric Mean (Y3-H :: mKate_APC-H)				Bacteria | Geometric Mean (V1-H :: CFP_VioBlue-H)
	time (min)	C9	log	% of maximum		Sytox	log	% of maximum
	0 min	3.07	0.487138	0		1.08	0.0334238	0.545102
	2 min	4.25	0.628389	11.3652		1.06	0.0253059	0
	4 min	6.67	0.824126	27.1144		1.59	0.201397	11.8242
	6 min	15.5	1.19033	56.5797		3.58	0.553883	35.493
	8 min	27	1.43136	75.9735		9.31	0.96895	63.364
	10 min	39.4	1.5955	89.1797		13.5	1.13033	74.2007
	15 min	50.2	1.7007	97.6449		24.6	1.39094	91.6996
	30 min	53.7	1.72997	100		32.7	1.51455	100
		min	0.487138			min	0.0253059
		max	1.72997			max	1.51455
		max-min	1.24284			max-min	1.48924
	MW250124	Bacteria | Geometric Mean (Y3-H :: mKate_APC-H)				Bacteria | Geometric Mean (V1-H :: CFP_VioBlue-H)
	time (min)	C9	log	% of maximum		Sytox	log	% of maximum
	0 min	2.85	0.454845	0		0.78	-0.107905	0
	2 min	3.61	0.557507	9.16347		0.78	-0.107905	0
	4 min	4.93	0.692847	21.2437		0.89	-0.05061	3.57947
	6 min	8.36	0.922206	41.7159		2.98	0.474216	36.3675
	8 min	13.9	1.14301	61.4249		4.03	0.605305	44.5571
	10 min	21.7	1.33646	78.6915		10	1	69.2153
	15 min	36.3	1.55991	98.636		29.7	1.47276	98.7503
	30 min	37.6	1.57519	100		31.1	1.49276	100
		min	0.454845			min	-0.107905
		max	1.57519			max	1.49276
		max-min	1.12034			max-min	1.60067
	MW250130	Bacteria | Geometric Mean (Y3-H :: mKate_APC-H)				Bacteria | Geometric Mean (V1-H :: CFP_VioBlue-H)
	time (min)	C9	log	% of maximum		Sytox	log	% of maximum
	0 min	3.1	0.491362	0		0.9	-0.0457575	0
	2 min	6.31	0.800029	25.9411		0.9	-0.0457575	0
	4 min	7.73	0.888179	33.3494		1.27	0.103804	9.51349
	6 min	12.4	1.09342	50.5984		2.98	0.474216	33.0752
	8 min	26.3	1.41996	78.041		13.9	1.14301	75.617
	10 min	33.2	1.52114	86.5446		21.1	1.32428	87.1473
	15 min	48	1.68124	100		33.6	1.52634	100
	30 min	44	1.64345	96.8242		32.9	1.5172	99.4184
		min	0.491362			min	-0.0457575
		max	1.68124			max	1.52634
		max-min	1.18988			max-min	1.5721
