# Supplementary material for: Bactericidal membrane attack complex formation initiates at the new pole of E. coli
Source: EMBO Rep. 2025 Dec 8;27(2):533–54. doi: 10.1038/s44319-025-00669-1 (PMC12852941; doi:10.1038/s44319-025-00669-1)
Supplement: Supplementary file 9 — Source data Fig. 4 [file 44319_2025_669_MOESM9_ESM.zip › Figure 4/Figure 4B,C.xlsx]

## Sheet: Figure 4B,C + S9
	index	#bacteria after 2.5h	#divisions	C9	Sytox	max_C9	max_Sytox	mean_C9	mean_Sytox
	2	1	0	[ 5.4191 7.3953 6.9827 8.1805 9 8 7 6 5.1829 4 3.1203 3 3 2.7806 3 3 2.671 2.3827 2.9201 3 2.2683]	[ 21.876 22.603 23.878 23.857 25.916 25.644 26.158 26.565 26.832 26.17 26.954 26.985 26.741 26.253 25.984 25.206 24.996 24 23.998 23 22.136]	9	28	2.08584	21.0309
	3	4	3	[ 2.7258 3 2.3974 2.7684 2.8115 3.3147 3.7793 3.94 5.4921 6.1134 6.9899 4.7875 3.9241 3.1568 3.7604 3 2.6226 2.0626 2 2 2]	[ 21.544 22 24.027 23.64 23.974 23.504 23.931 23.346 22.676 21.746 21.952 22.745 22.992 23.197 23.219 24.012 23.792 23 22.221 21.869 20.854]	7	25	1.75256	20.0034
	4	7	6	[ 2 2.9009 3 2.6964 3 3.3322 2.7759 3.6043 3.1497 3.0622 3.331 3.759 2.8025 3.2427 3.492 3 2 2 2 1.7644 3]	[ 20.043 20.897 21.597 21.841 21.513 21.792 21.935 21.642 20.85 20.595 20.324 20.944 21.582 21.773 22.228 21.627 22.422 21.954 20.817 20.053 20.481]	7	25	1.61519	19.6847
	5	5	4	[ 1.0765 1 1.5717 1.8444 2.9405 3.4536 3.4283 6.3236 6.8351 8.4788 6.1683 6 5.9624 4.5188 3.4917 3 3.217 1.9753 1.4999 1 1]	[ 23.885 24.147 25.125 25.31 24.948 25.359 24.986 25.352 24.721 24.041 24.265 24.491 25.82 25.495 25.993 25 25.591 25.019 24.634 23.743 23.358]	9	27	1.63166	22.1212
	6	8	7	[ 3 3 2.0019 2.6629 3.3149 2.9078 2.9928 3 4 3.2965 3.0958 2.4237 2 2 2 1.8489 2 2.295 2.9584 3 2]	[ 21.596 22.267 21.573 21.981 22.195 22.127 22.226 21.947 22.058 22.401 22.659 22.107 21.926 22.585 21.886 21.716 21.885 22.108 21.916 22 21.603]	4	24	1.35095	20.9065
	7	2	1	[ 2.1063 2.7866 2.072 2.3468 3.0708 3 4.8035 6.8926 8.5923 8.8411 6.9101 5.597 3.9517 3.8339 2.9218 2 2.4829 2 2 2.1564 2]	[ 22.86 25.317 25.518 26.622 25.982 26.481 25.658 24.94 23.438 23.664 23.88 24.607 24.84 25.685 25.5 25.345 25.496 24.863 24.635 23.511 22.608]	9	28	1.6985	21.8887
	8	1	0	[ 2.9638 2.2615 4.0389 4 4 6.0825 7 7.5714 7.5601 11.288 16.36 12.121 10.478 6.9308 5.3954 4.9267 4.6933 3.94 2.4233 2.7543 2]	[ 24.491 26.076 28.34 29.696 29.406 29.487 31 30.914 29.842 28 27.003 26.768 29.949 30.815 32.41 33.59 32.573 31.518 30.725 28.449 25.94]	17	35	2.66116	23.6382
	9	2	1	[ 1.8723 1.762 2 2.9219 4.1437 4.5776 4.578 6.931 8.3804 14.598 15.673 12.182 7.2769 5 5.4778 6.7281 3.4468 2.9557 2 2 1.4536]	[ 24.938 25.998 28.019 29.803 30.366 29.508 29 30 29.529 26.618 26 26.852 28 30.687 29 30.148 28.971 28.016 27.253 25.523 23.661]	16	31	2.55969	23.7362
	10	3	2	[ 10.947 9.6469 9.0563 8.5312 7 5.2993 4 3.2449 3.4943 2.7486 2.8068 2.6139 1.9655 1.485 1.9299 2.6287 2.8722 2.6521 3.6764 3.5986 1.983]	[ 24.088 25.671 27.558 29.179 31.26 31.859 31.14 30.882 29.549 28.67 28.714 27.698 29.732 30.677 31.619 30.864 29.85 27.883 26.305 25 23.679]	11	32	1.79745	23.0983
	11	1	0	[ 11.434 12 11.855 10.523 8.46 7.3021 5.8354 4.8251 4.3349 4 3.9836 3.3171 3 3 3 3.8789 3.9177 3.9549 3.4694 4.1149 5.8772]	[ 24.786 25.957 26 27.48 28.077 29.074 29.686 30.23 30.102 30.017 29.433 29.743 28.878 28.879 29.026 29.89 30.464 30.702 29.592 29.344 28.678]	13	31	3.32201	24.3238
	12	2	1	[ 12 10.595 8.6876 6.7468 6 5.014 5 5.7508 5 4.6399 3.6 3.0372 3.5263 3.0234 3.4595 3.0438 2.4443 2 2 2 2]	[ 24.899 24.874 25.288 25.865 26.431 26.53 26.991 27 27 27 27.357 27.626 26.878 26.107 27.475 25.205 24.701 24.391 23.158 22.838 22.983]	12	31	2.732	22.59
	13	2	1	[ 6 7.8779 7 7.2647 8.094 8.7815 8.2621 7.8959 6.5111 6.7319 7.5087 7.6227 7.0046 6.9817 4.1087 2.4574 2 2 2.2244 2 1.8453]	[ 24.078 26.823 27.181 28 28.948 29.701 29.942 30.922 30.226 30.259 30.011 30.211 29.313 29.964 28.657 27.715 27.492 26.243 26.487 25.872 23.905]	11	33	2.71709	24.8645
	14	1	0	[ 6.6021 10.116 9.7364 8.0624 9.4975 7.5445 7.193 6.5673 7.5833 8.6025 8.999 8.0061 7 7.1754 6.8559 5.1963 4 3.8429 2.9828 2.9252 2.2818]	[ 24.214 25.753 26.999 28.918 30.238 31.243 31.499 31.402 30.862 31.617 31.418 31.52 31.558 31.446 32.749 31.17 31.024 29.886 28.448 26.471 25]	11	33	2.74846	24.7431
	15	3	2	[ 10.139 9.7142 8.4467 7 7.8635 7.9956 7.6502 6.9343 5.7771 5.5766 4.6723 4 3.507 4 4 2.5591 2.5688 2.7073 2.8123 2 2]	[ 23.939 23.783 24.768 25.636 27.718 29.651 32.166 33.993 35.234 36 35.896 34.035 33.811 33 31.202 29.604 28.495 26.726 24.778 24.188 22.54]	11	36	2.58795	23.0519
	17	2	1	[ 3.9357 4 4 4.6104 3.8953 3.5184 4 4.8705 4.5746 6 5.8584 6.3204 5.019 4 4 4 4.0487 3.9183 4 5.3218 4]	[ 22.886 22.629 22.284 22.648 22.794 23 22.743 23.097 23.321 22.941 23.129 23.145 22.583 23.047 23.585 23.455 23.376 23.49 23.949 23.206 22.971]	7	27	2.26794	22.2465
	19	4	3	[ 3 2.7463 2.6469 3.4089 3.8348 2.0846 2.0563 3.0585 3.9595 2.0039 2 2.9285 3.4059 2 1.4002 1.4596 1.6647 1.705 2.557 2.0037 2]	[ 21.764 22.213 22.553 23.112 24 24.326 23.903 23.32 23.925 23.615 22.887 22.988 23.311 23.51 23.934 23.924 24.18 23.966 23 22.961 21.935]	4	25	1.17857	21.16
	20	9	8	[ 1.9427 2 2 2.7247 3.2615 4.3747 4.3141 3.4506 3.6267 2.8498 2.9801 2.7485 2 1.303 2 2.9186 2.8608 1.737 1.573 2.7162 2]	[ 23.326 23.583 23.41 23.443 24 23.949 23.995 24.494 23.62 23.469 22.977 23.8 23.597 24.197 24.987 24.856 24.863 24.514 24.472 23.531 23.906]	5	26	1.31325	21.9831
