# Supplementary material for: Bactericidal membrane attack complex formation initiates at the new pole of E. coli
Source: EMBO Rep. 2025 Dec 8;27(2):533–54. doi: 10.1038/s44319-025-00669-1 (PMC12852941; doi:10.1038/s44319-025-00669-1)
Supplement: Supplementary file 9 — Source data Fig. 4 [file 44319_2025_669_MOESM9_ESM.zip › Figure 4/Figure 4A.xlsx]

## Sheet: Figure 4A
		PH240506				PH240522				PH240606
	time (min)	CFU/ml	% survival	Killing		CFU/ml	% survival	Killing		CFU/ml	% survival	Killing
	0	30000000	1	0		47500000	1	0		62500000	1	0
	2	29750000	0.9917	0.0083		57500000	1.2105	-0.2105		42500000	0.68	0.32
	4	17250000	0.575	0.425		37500000	0.7895	0.2105		60000000	0.96	0.04
	6	9750000	0.325	0.675		50000000	1.0526	-0.0526		15500000	0.248	0.752
	8	1350000	0.045	0.955		32500000	0.6842	0.3158		4500000	0.072	0.928
	10	575000	0.0192	0.9808		9250000	0.1947	0.8053		3250000	0.052	0.948
	15	122500	0.0041	0.9959		2100000	0.0442	0.9558		650000	0.0104	0.9896
	20	30000	0.001	0.999		1225000	0.0258	0.9742		450000	0.0072	0.9928
	25	25000	0.0008	0.9992		475000	0.01	0.99		127500	0.002	0.998
	30	15000	0.0005	0.9995		325000	0.0068	0.9932		62500	0.001	0.999
	45	22500	0.0008	0.9993		137500	0.0029	0.9971		35000	0.0006	0.9994
