# Supplementary material for: Bactericidal membrane attack complex formation initiates at the new pole of E. coli
Source: EMBO Rep. 2025 Dec 8;27(2):533–54. doi: 10.1038/s44319-025-00669-1 (PMC12852941; doi:10.1038/s44319-025-00669-1)
Supplement: Supplementary file 10 — EV Figures Source Data [file 44319_2025_669_MOESM10_ESM.zip]

Archive with 5 entries (4 files):
- EV figures/
- EV figures/Figure EV1B.xlsx
- __MACOSX/EV figures/._Figure EV1B.xlsx
- EV figures/Figure EV4A.xlsx
- __MACOSX/EV figures/._Figure EV4A.xlsx
