# Supplementary material for: Bactericidal membrane attack complex formation initiates at the new pole of E. coli
Source: EMBO Rep. 2025 Dec 8;27(2):533–54. doi: 10.1038/s44319-025-00669-1 (PMC12852941; doi:10.1038/s44319-025-00669-1)
Supplement: Supplementary file 10 — EV Figures Source Data [file 44319_2025_669_MOESM10_ESM.zip › EV figures/Figure EV1B.xlsx]

## Sheet: Figure EV1B +S5A
	MW250103	Bacteria | Geometric Mean (Y3-H :: mKate_APC-H)				Bacteria | Geometric Mean (V1-H :: CFP_VioBlue-H)
	time (min)	C9	log	% of maximum		Sytox	log	% of maximum
	0 min	3.01	0.478566	0		1	0	0
	2 min	3.1	0.491362	0.90591		1.02	0.00860017	0.466581
	4 min	3.44	0.536558	4.10588		1.02	0.00860017	0.466581
	6 min	4.8	0.681241	14.3495		3.16	0.499687	27.1093
	8 min	9.97	0.998695	36.8255		14.3	1.15534	62.6799
	10 min	26.6	1.42488	66.9999		53.3	1.72673	93.6793
	15 min	53.2	1.72591	88.3131		69.7	1.84323	100
	30 min	77.8	1.89098	100		57.4	1.75891	95.4254
		min	0.478566			min	0
		max	1.89098			max	1.84323
		max-min	1.41241			max-min	1.84323
	MW250206-1	Bacteria | Geometric Mean (Y3-H :: mKate_APC-H)				Bacteria | Geometric Mean (V1-H :: CFP_VioBlue-H)
	time (min)	C9	log	% of maximum		Sytox	log	% of maximum
	0 min	3.18	0.502427	0		0.88	-0.0555173	2.1078
	2 min	3.21	0.506505	0.300043		0.89	-0.05061	2.35769
	4 min	3.37	0.52763	1.85436		0.8	-0.09691	0
	6 min	4.27	0.630428	9.418		1.8	0.255273	17.9338
	8 min	10.2	1.0086	37.2431		13.7	1.13672	62.8189
	10 min	33.6	1.52634	75.3371		58.3	1.76567	94.8462
	15 min	62.6	1.79657	95.2204		73.6	1.86688	100
	30 min	72.7	1.86153	100		52.3	1.7185	92.4444
		min	0.502427			min	-0.09691
		max	1.86153			max	1.86688
		max-min	1.35911			max-min	1.96379
	MW250206-2	Bacteria | Geometric Mean (Y3-H :: mKate_APC-H)				Bacteria | Geometric Mean (V1-H :: CFP_VioBlue-H)
	time (min)	C9	log	% of maximum		Sytox	log	% of maximum
	0 min	3.16	0.499687	0.183773		1.07	0.0293838	0.215214
	2 min	3.14	0.49693	0		1.1	0.0413927	0.84899
	4 min	3.36	0.526339	1.96005		1.06	0.0253059	0
	6 min	4.02	0.604226	7.15092		2.77	0.44248	22.0166
	8 min	8.08	0.907411	27.3571		18.8	1.27416	65.9088
	10 min	22	1.34242	56.349		54	1.73239	90.0925
	15 min	56	1.74819	83.3918		78.3	1.89376	98.6088
	30 min	99.4	1.99739	100		83.2	1.92012	100
		min	0.49693			min	0.0253059
		max	1.99739			max	1.92012
		max-min	1.50046			max-min	1.89482
