# Supplementary material for: Bactericidal membrane attack complex formation initiates at the new pole of E. coli
Source: EMBO Rep. 2025 Dec 8;27(2):533–54. doi: 10.1038/s44319-025-00669-1 (PMC12852941; doi:10.1038/s44319-025-00669-1)
Supplement: Supplementary file 10 — EV Figures Source Data [file 44319_2025_669_MOESM10_ESM.zip › EV figures/Figure EV4A.xlsx]

## Sheet: Figure EV4A
	MW250722
		C9	Sytox
	Sample	Bacteria | Geometric Mean (FL7-H :: APC-H)	Bacteria | Geometric Mean (FL1-H :: VioBlue-H)
	no antibiotic - before MAC	0.25	0.6
	chloramphenicol - before MAC	0.25	0.56
	cephalexin - before MAC	0.25	0.78
	mecillinam - before MAC	0.25	0.58
	no antibiotic - after MAC	1.78	0.99
	chloramphenicol -after MAC	0.52	0.73
	cephalexin -after MAC	3.08	1.31
	mecillinam - after MAC	0.8	0.74
	MW250814
		C9	Sytox
	Sample	Bacteria | Geometric Mean (FL7-H :: APC-H)	Bacteria | Geometric Mean (FL1-H :: VioBlue-H)
	no antibiotic - before MAC	0.26	0.67
	chloramphenicol - before MAC	0.26	0.61
	cephalexin - before MAC	0.25	0.72
	mecillinam - before MAC	0.25	0.61
	no antibiotic - after MAC	3.75	3.6
	chloramphenicol -after MAC	0.54	0.79
	cephalexin -after MAC	5.94	3.81
	mecillinam - after MAC	2.38	2.38
	MW250819
		C9	Sytox
	Sample	Bacteria | Geometric Mean (FL7-H :: APC-H)	Bacteria | Geometric Mean (FL1-H :: VioBlue-H)
	no antibiotic - before MAC	0.26	0.77
	chloramphenicol - before MAC	0.25	0.69
	cephalexin - before MAC	0.25	1.06
	mecillinam - before MAC	0.26	0.76
	no antibiotic - after MAC	3.2	3
	chloramphenicol -after MAC	0.52	0.76
	cephalexin -after MAC	4.98	2.2
	mecillinam - after MAC	1.17	1.43
