# Supplementary material for: Bactericidal membrane attack complex formation initiates at the new pole of E. coli
Source: EMBO Rep. 2025 Dec 8;27(2):533–54. doi: 10.1038/s44319-025-00669-1 (PMC12852941; doi:10.1038/s44319-025-00669-1)
Supplement: Supplementary file 11 — Appendix Figures Source Data [file 44319_2025_669_MOESM11_ESM.zip]

Archive with 9 entries (8 files):
- Appendix figures/
- Appendix figures/Supplementary Figure 1, 2A.xlsx
- __MACOSX/Appendix figures/._Supplementary Figure 1, 2A.xlsx
- Appendix figures/Supplementary Figure 5A.xlsx
- __MACOSX/Appendix figures/._Supplementary Figure 5A.xlsx
- Appendix figures/Supplementary Figure 6A.xlsx
- __MACOSX/Appendix figures/._Supplementary Figure 6A.xlsx
- Appendix figures/Supplementary Figure 9.xlsx
- __MACOSX/Appendix figures/._Supplementary Figure 9.xlsx
